# Supplementary material for: N-(2-Chloro­eth­yl)pyrazine-2-carboxamide
Source: Acta Crystallogr Sect E Struct Rep Online. 2010 Oct 23;66(Pt 11):o2886–7. doi: 10.1107/S1600536810041656 (PMC3009184; doi:10.1107/S1600536810041656)
Supplement: Supplementary file 2 [file e-66-o2886-Isup2.hkl]

#
# h,k,l, Fc-squared, Fo-squared, sigma(Fo-squared) and status flag
#
data_I
_shelx_title ' p21c in P2(1)/c'
_shelx_refln_list_code          4
_shelx_F_calc_maximum      127.89
_exptl_crystal_F_000       384.00
_reflns_d_resolution_high  0.7706
 
loop_
 _symmetry_equiv_pos_as_xyz
 'x, y, z'
 '-x, y+1/2, -z+1/2'
 '-x, -y, -z'
 'x, -y-1/2, z-1/2'
 
_cell_length_a     4.4639
_cell_length_b    10.6865
_cell_length_c    17.3583
_cell_angle_alpha  90.000
_cell_angle_beta   93.028
_cell_angle_gamma  90.000
 
_shelx_F_squared_multiplier     1.000
 
loop_
 _refln_index_h
 _refln_index_k
 _refln_index_l
 _refln_F_squared_calc
 _refln_F_squared_meas
 _refln_F_squared_sigma
 _refln_observed_status
   1   0   0      905.92      897.10     16.40 o
   2   0   0     2005.99     1906.90     25.53 o
   3   0   0      353.03      333.78      5.38 o
   4   0   0      120.28      139.68      5.30 o
   5   0   0       17.12       19.53      7.23 o
   1   1   0     3488.70     3164.63     35.29 o
   2   1   0       30.24       23.87      0.86 o
   3   1   0        1.27        3.57      1.05 o
   4   1   0       17.94       19.24      0.96 o
   5   1   0      545.37      571.21     23.62 o
   1   2   0      593.00      547.22      5.48 o
   2   2   0       94.93      105.53      1.54 o
   3   2   0        8.14        9.36      0.99 o
   4   2   0        0.30        2.11      0.80 o
   5   2   0      221.04      209.17      7.43 o
   1   3   0      340.23      333.29      4.12 o
   2   3   0      223.56      221.33      2.78 o
   3   3   0        1.82        1.57      0.62 o
   4   3   0       92.77       82.24      2.63 o
   5   3   0      199.92      204.30      8.39 o
   0   4   0     3097.84     3013.41     46.44 o
   1   4   0      822.86      798.56      9.73 o
   2   4   0      186.03      195.43      2.68 o
   3   4   0      351.55      351.86      5.29 o
   4   4   0       25.59       24.37      1.36 o
   5   4   0       39.18       43.05      3.26 o
   1   5   0      790.56      809.78     10.30 o
   2   5   0      143.09      111.34      2.02 o
   3   5   0        1.09        3.62      0.90 o
   4   5   0       32.38       31.72      2.33 o
   5   5   0       93.41       96.89      4.66 o
   0   6   0     1273.13     1363.50     22.34 o
   1   6   0       44.94       51.04      1.85 o
   2   6   0       42.31       49.22      1.86 o
   3   6   0       86.60       85.79      2.72 o
   4   6   0        0.71        3.59      1.15 o
   5   6   0       50.08       48.49      3.63 o
   1   7   0        8.01        7.65      1.19 o
   2   7   0        2.78        6.61      1.03 o
   3   7   0        5.39        1.84      1.56 o
   4   7   0        0.54       -0.01      3.19 o
   0   8   0       64.17       68.08      3.01 o
   1   8   0       82.49       83.10      3.11 o
   2   8   0        4.47        2.89      1.04 o
   3   8   0        9.71       13.73      1.93 o
   4   8   0       21.45       28.92      2.93 o
   1   9   0        5.05        5.71      1.21 o
   2   9   0      348.25      369.09      6.78 o
   3   9   0        0.05        3.04      1.75 o
   4   9   0      147.09      147.96     13.40 o
   0  10   0     1965.48     2201.89     40.09 o
   1  10   0      675.71      732.79     12.17 o
   2  10   0       88.05       77.98      3.11 o
   3  10   0      256.59      243.46      9.73 o
   1  11   0      218.90      242.77      8.37 o
   2  11   0       16.77       15.11      2.71 o
   3  11   0        2.20        4.57      2.84 o
   0  12   0       90.28       80.53      8.05 o
   1  12   0       84.93       69.49     11.34 o
   2  12   0       26.97       16.72      3.53 o
   1  13   0       74.21       63.79      5.61 o
  -5   1   1        0.82        7.04      3.36 o
  -4   1   1        7.47        6.75      0.91 o
  -3   1   1      128.49      146.26      2.20 o
  -2   1   1       44.11       53.35      1.71 o
  -1   1   1     1293.47     1166.84     13.88 o
   1   1   1      375.17      369.82      4.31 o
   2   1   1      160.53      153.26      2.08 o
   3   1   1      397.01      389.10      4.89 o
   4   1   1      556.09      583.72      7.15 o
   5   1   1        5.68        8.04      1.68 o
  -5   2   1       99.33      100.77      7.56 o
  -4   2   1       38.72       38.65      1.81 o
  -3   2   1      325.83      317.93      4.43 o
  -2   2   1     2880.44     2845.07     24.84 o
  -1   2   1     1222.43     1242.46     12.29 o
   0   2   1     2091.87     1911.71     31.20 o
   1   2   1       30.13       29.00      1.04 o
   2   2   1      792.80      743.81      7.01 o
   3   2   1        0.23        2.71      0.95 o
   4   2   1      668.68      688.27      8.98 o
   5   2   1       43.56       36.66      2.89 o
  -5   3   1      284.91      284.06     10.41 o
  -4   3   1      306.40      294.02      6.26 o
  -3   3   1     1306.69     1404.86     14.11 o
  -2   3   1       28.69       37.12      0.93 o
  -1   3   1     5163.63     4961.64     43.87 o
   0   3   1      434.38      443.87      6.35 o
   1   3   1     3034.15     2983.48     27.42 o
   2   3   1     2291.15     2330.60     22.19 o
   3   3   1      827.76      845.75      9.12 o
   4   3   1       16.42       14.99      1.20 o
   5   3   1       15.88       15.69      2.49 o
  -5   4   1      120.16      117.23      7.46 o
  -4   4   1      111.96      106.87      2.79 o
  -3   4   1       57.46       47.69      1.56 o
  -2   4   1       17.71       19.07      1.26 o
  -1   4   1      346.47      391.89      4.77 o
   0   4   1     1627.00     1612.98     20.30 o
   1   4   1       19.14       34.26      1.36 o
   2   4   1     1752.92     1842.20     17.07 o
   3   4   1      179.77      175.98      2.88 o
   4   4   1      113.54      114.02      3.25 o
   5   4   1        3.09        6.75      2.39 o
  -5   5   1       24.49       20.45      3.39 o
  -4   5   1        2.06        2.40      0.90 o
  -3   5   1       54.90       50.29      1.48 o
  -2   5   1        2.31        2.36      0.79 o
  -1   5   1       83.43       91.72      2.15 o
   0   5   1      875.36      956.04     12.38 o
   1   5   1      521.99      567.91      8.07 o
   2   5   1       45.43       54.55      2.07 o
   3   5   1        3.76        5.59      1.08 o
   4   5   1        0.46        1.76      0.88 o
   5   5   1        0.02        0.53      2.52 o
  -5   6   1      305.41      299.65     10.99 o
  -4   6   1       11.11       13.59      1.31 o
  -3   6   1       21.34       24.75      1.62 o
  -2   6   1       12.07       16.71      1.40 o
  -1   6   1      480.02      485.30     11.31 o
   0   6   1       60.63       68.04      2.18 o
   1   6   1      225.64      229.92      3.92 o
   2   6   1      506.96      561.00      7.12 o
   3   6   1      186.78      206.21      3.34 o
   4   6   1       57.01       61.25      2.39 o
   5   6   1      113.14      105.23      6.96 o
  -4   7   1      202.08      221.31      6.32 o
  -3   7   1      356.93      363.17      5.52 o
  -2   7   1        2.83        1.61      1.10 o
  -1   7   1      224.93      228.41      4.75 o
   0   7   1     1687.78     1752.83     20.96 o
   1   7   1      345.80      362.43      4.95 o
   2   7   1      509.54      516.35      6.51 o
   3   7   1      463.00      479.88      9.44 o
   4   7   1       83.57       89.61      4.52 o
  -4   8   1       56.23       62.85      4.76 o
  -3   8   1      205.83      196.01      4.27 o
  -2   8   1      457.99      481.40      7.44 o
  -1   8   1      324.00      323.13      5.04 o
   0   8   1     1180.43     1226.68     14.92 o
   1   8   1      116.95      116.26      2.63 o
   2   8   1      274.77      281.89      4.67 o
   3   8   1       29.29       24.77      1.88 o
   4   8   1       41.17       33.39      5.03 o
  -4   9   1       29.46       26.06      3.70 o
  -3   9   1      108.35       85.20      3.89 o
  -2   9   1       22.62       23.72      2.12 o
  -1   9   1        8.64       10.28      1.36 o
   0   9   1       65.31       78.80      3.34 o
   1   9   1       85.33       86.66      2.36 o
   2   9   1        0.85        4.02      1.87 o
   3   9   1        3.54        2.71      1.31 o
   4   9   1      129.42      136.50      9.41 o
  -4  10   1       56.07       54.53      4.77 o
  -3  10   1        1.01       -1.03      2.49 o
  -2  10   1       26.88       23.94      3.44 o
  -1  10   1       47.72       56.15      4.78 o
   0  10   1      243.06      246.05      5.27 o
   1  10   1        0.09        1.11      1.69 o
   2  10   1      176.08      156.88      6.36 o
   3  10   1       28.14       32.66      4.51 o
  -3  11   1       47.44       37.67      4.61 o
  -2  11   1        8.39        7.91      2.11 o
  -1  11   1        2.17        4.66      1.69 o
   0  11   1       87.59       91.76      4.45 o
   1  11   1       36.25       32.83      3.57 o
   2  11   1        0.61        0.68      2.53 o
   3  11   1      191.14      186.63      8.81 o
  -2  12   1      131.44      136.99      8.08 o
  -1  12   1      209.65      244.98     11.14 o
   0  12   1        1.93        4.65      4.52 o
   2  12   1      124.52      117.20      6.94 o
  -1  13   1      173.30      180.27      8.89 o
   0  13   1      161.41      158.81      8.47 o
  -5   0   2      103.63       99.39     13.50 o
  -4   0   2      231.86      237.83      6.96 o
  -3   0   2     3146.60     3320.29     46.95 o
  -2   0   2      470.89      492.51      8.64 o
  -1   0   2     3816.22     3537.79     59.56 o
   1   0   2    11383.29    10094.49    184.56 o
   2   0   2       13.00       18.97      1.51 o
   3   0   2      432.68      434.20      6.73 o
   4   0   2      100.55      102.24      3.03 o
   5   0   2        0.14        2.68      3.27 o
  -5   1   2        2.21        2.28      2.66 o
  -4   1   2        5.28        6.71      1.03 o
  -3   1   2        3.13        3.86      0.49 o
  -2   1   2      543.89      499.51      5.52 o
  -1   1   2     4633.94     4324.09     43.63 o
   0   1   2      485.42       -0.45      0.63 o
   1   1   2      683.65      624.64      6.22 o
   2   1   2     1323.44     1279.98     12.15 o
   3   1   2      288.90      295.01      4.01 o
   4   1   2        0.03        2.92      1.00 o
   5   1   2      141.92      153.09      7.30 o
  -5   2   2       26.93       34.44      7.05 o
  -4   2   2        6.51        7.25      1.36 o
  -3   2   2       15.05       16.40      0.98 o
  -2   2   2        0.02        1.12      0.56 o
  -1   2   2     1495.33     1461.84     14.78 o
   0   2   2     5481.66     5034.22     56.80 o
   1   2   2      579.80      586.45      6.30 o
   2   2   2       23.93       25.17      0.75 o
   3   2   2        7.20        8.55      0.79 o
   4   2   2      314.77      332.93      5.29 o
   5   2   2       18.71       13.24      2.20 o
  -5   3   2       61.81       62.46      5.38 o
  -4   3   2        0.09       -0.29      1.03 o
  -3   3   2       15.90       15.19      0.96 o
  -2   3   2      174.56      169.57      2.17 o
  -1   3   2      189.90      195.43      3.48 o
   0   3   2       39.24       42.17      1.36 o
   1   3   2       98.84      112.31      2.71 o
   2   3   2      806.50      820.73      9.38 o
   3   3   2      183.81      181.19      3.18 o
   4   3   2       22.71       19.98      2.21 o
   5   3   2       16.64       11.54      2.61 o
  -5   4   2       43.03       38.32      4.96 o
  -4   4   2        7.43        8.62      0.84 o
  -3   4   2      811.64      816.98     10.05 o
  -2   4   2       86.01       87.69      2.01 o
  -1   4   2      168.79      212.29      3.62 o
   0   4   2      196.80      180.61      3.12 o
   1   4   2      132.80      145.62      2.61 o
   2   4   2       23.90       31.61      1.11 o
   3   4   2      343.89      344.02      4.89 o
   4   4   2      365.64      369.92      8.45 o
   5   4   2        0.00        3.60      2.92 o
  -5   5   2       27.49       24.09      3.26 o
  -4   5   2      164.59      158.63      4.09 o
  -3   5   2        3.87        5.63      0.88 o
  -2   5   2     2179.79     2281.12     27.94 o
  -1   5   2     5052.14     5379.56     53.51 o
   0   5   2      265.11      304.26      5.09 o
   1   5   2     1217.52     1184.66     13.62 o
   2   5   2     1226.65     1284.59     12.41 o
   3   5   2       14.90       16.71      1.46 o
   4   5   2      132.40      134.40      4.72 o
   5   5   2      224.91      224.32      9.57 o
  -5   6   2       12.54       11.03      3.17 o
  -4   6   2       24.21       26.59      1.71 o
  -3   6   2      374.78      364.18      5.29 o
  -2   6   2      250.06      298.06      4.48 o
  -1   6   2       90.43       94.75      3.18 o
   0   6   2      857.59      908.99     12.86 o
   1   6   2       41.23       42.72      1.89 o
   2   6   2        4.06        5.72      1.05 o
   3   6   2      263.85      266.15      4.76 o
   4   6   2      157.78      157.95      4.69 o
   5   6   2        1.80        4.39      3.46 o
  -4   7   2        9.37        9.38      2.60 o
  -3   7   2       90.23       79.25      2.51 o
  -2   7   2      153.64      182.47      3.20 o
  -1   7   2        0.85        1.90      1.01 o
   0   7   2        6.10        9.37      1.98 o
   1   7   2       18.19       19.31      1.41 o
   2   7   2        5.93        9.86      1.14 o
   3   7   2       30.32       31.61      1.70 o
   4   7   2      156.47      130.53      4.57 o
  -4   8   2       29.24       29.49      2.96 o
  -3   8   2       49.80       50.30      2.62 o
  -2   8   2      117.30      112.26      3.66 o
  -1   8   2       39.54       42.05      2.33 o
   0   8   2      171.43      168.61      3.64 o
   1   8   2      379.47      410.36      6.87 o
   2   8   2       15.42       12.81      1.26 o
   3   8   2      146.41      140.79      5.03 o
   4   8   2      116.22      110.66      6.03 o
  -4   9   2       14.35       16.40      3.27 o
  -3   9   2       36.56       31.43      2.35 o
  -2   9   2      321.61      326.09      9.68 o
  -1   9   2      441.27      455.28      7.72 o
   0   9   2       47.62       55.51      2.96 o
   1   9   2     1109.02     1187.96     17.04 o
   2   9   2      517.19      566.88      9.07 o
   3   9   2       71.19       60.05      3.60 o
   4   9   2       31.13       40.36      7.83 o
  -3  10   2      569.21      585.72     16.13 o
  -2  10   2       43.86       34.00      2.62 o
  -1  10   2      309.08      318.37      7.13 o
   0  10   2        6.54        7.48      2.28 o
   1  10   2      152.10      147.59      4.40 o
   2  10   2      107.61      107.45      4.33 o
   3  10   2      103.52      100.32      6.70 o
  -3  11   2        9.56       13.53      2.89 o
  -2  11   2      215.55      218.26      7.10 o
  -1  11   2       19.23       19.63      2.33 o
   0  11   2       76.10       73.46      5.82 o
   1  11   2      115.97      118.79      6.42 o
   2  11   2       95.08       90.93      4.79 o
   3  11   2       79.26       71.71      6.18 o
  -2  12   2        4.32        7.84      2.49 o
  -1  12   2        3.87        0.75      4.55 o
   1  12   2       67.43       59.01      4.10 o
   2  12   2      251.21      245.74     15.44 o
  -1  13   2       67.34       49.09     11.43 o
   0  13   2       17.14       26.83      8.46 o
   1  13   2      133.05      142.59     15.12 o
  -5   1   3       31.37       29.39      4.00 o
  -4   1   3        9.33       10.35      1.78 o
  -3   1   3      661.88      686.25      9.05 o
  -2   1   3      796.12      785.74      8.58 o
  -1   1   3       38.61       53.24      1.57 o
   0   1   3     1385.05     1307.24     20.44 o
   1   1   3    16356.33    14546.35    274.57 o
   2   1   3      111.21      122.45      2.25 o
   3   1   3      916.83      923.76      9.94 o
   4   1   3       16.54       16.06      1.33 o
   5   1   3       11.75       14.20      3.90 o
  -5   2   3      314.66      317.06     27.10 o
  -4   2   3      454.41      483.72      8.23 o
  -3   2   3       28.20       37.14      0.96 o
  -2   2   3      960.31      932.97      9.74 o
  -1   2   3      451.20      382.16      3.98 o
   0   2   3      127.07      113.30      1.96 o
   1   2   3    10332.87     9545.94     96.30 o
   2   2   3     2148.97     2074.41     20.66 o
   3   2   3       11.28       12.07      1.18 o
   4   2   3       99.41      102.21      2.47 o
   5   2   3       19.03       19.81      6.58 o
  -5   3   3       37.25       33.10      6.18 o
  -4   3   3     1012.56     1087.68     15.56 o
  -3   3   3      187.27      175.39      2.63 o
  -2   3   3       23.59       23.41      0.84 o
  -1   3   3       55.06       50.79      1.25 o
   0   3   3      620.63      601.48      8.42 o
   1   3   3       13.57       11.14      1.10 o
   2   3   3      113.59      125.63      1.98 o
   3   3   3       32.03       24.26      1.31 o
   4   3   3       66.32       69.54      2.93 o
   5   3   3        1.51       -1.62      2.83 o
  -5   4   3        1.22       -0.44      3.51 o
  -4   4   3      223.77      220.92      4.14 o
  -3   4   3       33.31       33.76      1.42 o
  -2   4   3      228.64      244.69      3.44 o
  -1   4   3       71.69       56.38      1.36 o
   0   4   3       17.92       26.64      1.93 o
   1   4   3      525.66      523.48      6.72 o
   2   4   3       29.57       28.34      1.68 o
   3   4   3        3.01        0.99      0.84 o
   4   4   3       74.07       78.24      2.61 o
   5   4   3        8.75        8.90      2.76 o
  -5   5   3       12.59        8.93      4.10 o
  -4   5   3       33.65       32.01      1.57 o
  -3   5   3       20.87       21.03      1.16 o
  -2   5   3        4.33        3.89      0.85 o
  -1   5   3      233.13      274.16      3.85 o
   0   5   3      209.00      215.92      3.79 o
   1   5   3        6.66        4.81      1.03 o
   2   5   3        3.16        5.11      1.16 o
   3   5   3        9.93        9.34      0.95 o
   4   5   3       34.23       38.88      2.38 o
   5   5   3        0.00        5.66      2.92 o
  -5   6   3        0.95        1.82      3.25 o
  -4   6   3        7.38        6.59      1.66 o
  -3   6   3        6.30        7.86      1.18 o
  -2   6   3       61.97       58.67      2.18 o
  -1   6   3      753.52      785.83      9.06 o
   0   6   3        6.22        5.79      1.40 o
   1   6   3      727.76      750.24      8.76 o
   2   6   3      317.58      305.50      4.93 o
   3   6   3       39.48       37.13      1.46 o
   4   6   3        9.94        7.01      1.60 o
   5   6   3       38.33       39.91      4.08 o
  -4   7   3      550.84      578.32     13.20 o
  -3   7   3       55.01       57.86      2.09 o
  -2   7   3       43.96       40.98      2.01 o
  -1   7   3       69.88       62.93      1.77 o
   0   7   3      825.68      843.26     10.27 o
   1   7   3        0.29        4.10      1.15 o
   2   7   3       96.32       91.84      2.37 o
   3   7   3        0.12        1.98      1.08 o
   4   7   3       40.07       39.61      2.94 o
  -4   8   3       12.72       16.52      2.23 o
  -3   8   3        0.36        0.76      1.65 o
  -2   8   3       13.39       19.06      1.43 o
  -1   8   3      384.53      381.41      7.45 o
   0   8   3      183.59      191.41      3.89 o
   1   8   3     2237.17     2381.93     26.99 o
   2   8   3       14.42       14.56      1.47 o
   3   8   3       62.78       64.41      2.96 o
   4   8   3        0.68        5.34      3.85 o
  -4   9   3       16.24       17.26      8.31 o
  -3   9   3        0.01        3.99      1.63 o
  -2   9   3      181.89      154.00      3.52 o
  -1   9   3       84.61       88.50      3.85 o
   0   9   3      575.48      591.78      9.44 o
   1   9   3      570.31      585.20      9.20 o
   2   9   3        0.03        2.65      1.65 o
   3   9   3        6.23        3.17      2.62 o
   4   9   3       25.11       38.05      4.97 o
  -3  10   3        0.67       -0.32      2.02 o
  -2  10   3        3.66        5.43      1.82 o
  -1  10   3      143.37      146.77      6.10 o
   0  10   3      363.04      362.09      7.50 o
   1  10   3       65.08       56.55      6.44 o
   2  10   3        1.79        0.65      4.10 o
   3  10   3        5.97        4.48      2.69 o
  -3  11   3      122.48      118.54      8.58 o
  -2  11   3      119.72      120.71      5.89 o
  -1  11   3        8.15        7.57      2.80 o
   0  11   3      485.53      535.99     17.10 o
   1  11   3      368.56      382.91     18.51 o
   2  11   3       23.05       19.03      2.66 o
   3  11   3      119.72      128.55      7.54 o
  -2  12   3       85.84       85.27      4.46 o
  -1  12   3      187.83      192.30      7.80 o
   0  12   3        3.72        1.17      3.87 o
   1  12   3      268.25      309.38     20.52 o
   2  12   3      424.42      510.68     23.59 o
  -1  13   3        7.84       15.72      7.11 o
   0  13   3       44.88       30.70      5.97 o
   1  13   3       17.27       13.14      8.46 o
  -5   0   4       12.44        4.50      3.18 o
  -4   0   4      479.19      510.33     12.73 o
  -3   0   4       72.00       65.62      4.45 o
  -2   0   4     2568.06     2821.47     40.30 o
  -1   0   4      239.83      235.34      4.11 o
   0   0   4     4000.21     3722.06     60.89 o
   1   0   4     8581.23     7791.79    101.01 o
   2   0   4      278.95      259.32      4.75 o
   3   0   4      110.54       99.79      2.74 o
   4   0   4      181.51      180.80      4.36 o
   5   0   4       25.65       18.08      4.19 o
  -5   1   4      187.05      143.92     16.65 o
  -4   1   4      505.33      529.08     11.72 o
  -3   1   4      173.76      192.55      3.85 o
  -2   1   4      166.18      158.52      2.57 o
  -1   1   4     2455.11     2347.61     20.71 o
   0   1   4      152.08      132.67      2.15 o
   1   1   4      665.04      619.56      6.39 o
   2   1   4      481.70      438.47      4.99 o
   3   1   4       66.66       71.95      1.65 o
   4   1   4       83.50       78.93      2.68 o
   5   1   4      286.47      309.14     13.02 o
  -5   2   4        2.78        1.62      5.04 o
  -4   2   4       20.04       18.85      0.97 o
  -3   2   4       62.63       63.15      1.73 o
  -2   2   4      785.68      810.85      8.08 o
  -1   2   4        1.69        0.81      0.75 o
   0   2   4     1287.08     1262.96     13.02 o
   1   2   4      110.77      101.84      1.92 o
   2   2   4       15.60       21.31      1.27 o
   3   2   4      310.20      312.52      4.16 o
   4   2   4       68.75       65.60      3.61 o
   5   2   4       94.07       91.06      4.87 o
  -5   3   4       40.09       46.22      6.44 o
  -4   3   4       90.80       82.74      2.46 o
  -3   3   4        1.05        1.94      0.59 o
  -2   3   4      289.40      289.96      4.69 o
  -1   3   4      879.63      876.75     10.11 o
   0   3   4      248.59      272.41      4.31 o
   1   3   4      357.57      335.85      4.08 o
   2   3   4      190.32      177.17      2.86 o
   3   3   4       73.49       88.68      2.58 o
   4   3   4      210.67      206.15      5.40 o
   5   3   4       54.34       60.71      5.32 o
  -5   4   4        0.05        5.33      6.53 o
  -4   4   4      155.76      165.05      3.98 o
  -3   4   4      413.37      412.46      5.41 o
  -2   4   4      166.43      173.53      2.96 o
  -1   4   4      545.91      520.20      6.13 o
   0   4   4     3170.31     3137.07     32.36 o
   1   4   4     1848.37     1908.31     20.89 o
   2   4   4        2.61        4.06      1.18 o
   3   4   4     1174.34     1230.48     13.66 o
   4   4   4      118.53      120.78      5.08 o
   5   4   4      101.04      102.41      5.14 o
  -5   5   4      141.15      149.40      9.09 o
  -4   5   4      918.36      972.16     12.66 o
  -3   5   4      100.07       98.21      2.06 o
  -2   5   4      971.30     1013.53     11.75 o
  -1   5   4       87.96      135.24      2.48 o
   0   5   4      942.33     1022.48     14.83 o
   1   5   4        5.49        5.27      1.42 o
   2   5   4      817.94      880.78      9.70 o
   3   5   4        3.59        6.34      0.99 o
   4   5   4       25.00       26.01      2.12 o
   5   5   4       57.31       71.04     15.46 o
  -5   6   4        2.64       -0.91      2.79 o
  -4   6   4        0.31       -1.82      1.21 o
  -3   6   4      251.43      252.62      4.08 o
  -2   6   4        1.20        2.51      1.16 o
  -1   6   4      476.13      550.73      6.95 o
   0   6   4       70.87       69.92      2.78 o
   1   6   4      847.51      870.36     10.46 o
   2   6   4      108.90      110.85      2.53 o
   3   6   4      266.40      276.70      4.52 o
   4   6   4       91.97       90.40      4.28 o
   5   6   4       10.31       13.17      4.03 o
  -4   7   4        0.05        3.13      1.64 o
  -3   7   4        0.35        3.56      1.13 o
  -2   7   4       40.07       43.38      1.52 o
  -1   7   4      325.39      380.13      5.46 o
   0   7   4       22.41       28.83      1.49 o
   1   7   4      330.77      350.17      5.36 o
   2   7   4       41.86       44.53      1.70 o
   3   7   4        1.11        0.31      1.51 o
   4   7   4       25.98       21.99      2.25 o
  -4   8   4        2.22        0.94      2.30 o
  -3   8   4      178.13      183.50      4.01 o
  -2   8   4      141.30      124.46      3.08 o
  -1   8   4       40.98       50.83      2.19 o
   0   8   4      241.46      255.54      4.65 o
   1   8   4      318.31      334.37      5.53 o
   2   8   4        1.22        3.58      1.21 o
   3   8   4      345.99      346.75      6.68 o
   4   8   4       13.80       19.05      3.50 o
  -4   9   4      109.71       94.72      6.48 o
  -3   9   4       69.00       67.69      4.67 o
  -2   9   4      502.67      540.77      9.14 o
  -1   9   4      163.58      149.12      3.23 o
   0   9   4        5.88        5.62      1.41 o
   1   9   4        7.71        8.79      1.46 o
   2   9   4       68.43       66.92      2.54 o
   3   9   4       45.10       38.55      3.32 o
   4   9   4      281.72      289.12     11.81 o
  -3  10   4       67.09       65.88      6.79 o
  -2  10   4      101.64       87.62      3.36 o
  -1  10   4      348.69      356.60      8.47 o
   0  10   4       58.99       57.19      4.64 o
   1  10   4      359.44      369.83     11.09 o
   2  10   4      120.31      120.11      4.75 o
   3  10   4      158.86      157.80      8.07 o
  -3  11   4       60.06       55.24      3.90 o
  -2  11   4      131.09      135.75      4.77 o
  -1  11   4        2.28        3.53      1.94 o
   0  11   4        1.85        4.25      4.86 o
   1  11   4       15.75       16.69      3.51 o
   2  11   4      276.05      285.97     15.97 o
   3  11   4        7.18        6.79      2.91 o
  -2  12   4        2.71        3.13      2.15 o
  -1  12   4        3.15        0.65      6.30 o
   0  12   4        0.10        0.03      2.75 o
   2  12   4       11.80       14.04      6.48 o
  -1  13   4       45.42       44.59      5.19 o
   0  13   4       17.44        4.75      9.99 o
   1  13   4      185.62      151.15     14.70 o
  -5   1   5        0.13        0.71      2.57 o
  -4   1   5       61.39       56.18      2.76 o
  -3   1   5      255.67      243.80      4.41 o
  -2   1   5      468.31      501.31      6.53 o
  -1   1   5      362.69      318.18      3.51 o
   0   1   5     5514.56     5225.64     52.07 o
   1   1   5     1424.50     1485.46     14.92 o
   2   1   5     2774.16     2881.47     27.01 o
   3   1   5      314.91      323.37      4.02 o
   4   1   5       81.55       79.59      2.11 o
   5   1   5        3.58        2.46      2.83 o
  -5   2   5      253.14      280.68     20.88 o
  -4   2   5       44.75       45.96      2.77 o
  -3   2   5       97.38       90.53      1.97 o
  -2   2   5     2457.07     2486.77     25.42 o
  -1   2   5      839.22      824.27      8.06 o
   0   2   5      253.94      232.20      2.93 o
   1   2   5       11.36       13.02      1.17 o
   2   2   5      271.23      314.08      3.96 o
   3   2   5      217.19      219.25      3.84 o
   4   2   5       33.69       38.62      2.20 o
   5   2   5       99.73      102.13      5.22 o
  -5   3   5        0.98       -2.70      5.58 o
  -4   3   5      151.28      145.38      3.42 o
  -3   3   5      132.95      136.44      3.24 o
  -2   3   5      206.59      213.65      2.63 o
  -1   3   5     1312.82     1332.97     15.34 o
   0   3   5     1946.28     1960.10     22.07 o
   1   3   5      166.00      158.91      3.41 o
   2   3   5      304.73      311.52      3.96 o
   3   3   5      706.49      733.31      9.08 o
   4   3   5      175.91      183.81      4.93 o
   5   3   5       27.87       23.37      3.49 o
  -5   4   5       13.58       11.39      5.85 o
  -4   4   5      319.08      319.52      5.94 o
  -3   4   5      332.17      328.88      4.06 o
  -2   4   5     1145.63     1174.58     11.86 o
  -1   4   5      411.30      435.41      5.58 o
   0   4   5      698.12      792.07      8.96 o
   1   4   5      126.84      129.89      2.33 o
   2   4   5      415.07      429.39      6.44 o
   3   4   5      165.82      165.94      3.33 o
   4   4   5      102.95      104.93      3.46 o
   5   4   5       54.03       54.42      6.50 o
  -5   5   5        5.47       -1.09      2.78 o
  -4   5   5       12.47       11.81      1.64 o
  -3   5   5      122.35      128.62      2.38 o
  -2   5   5       84.06       83.34      1.72 o
  -1   5   5       33.87       41.54      2.06 o
   0   5   5      252.14      298.04      4.00 o
   1   5   5       28.79       32.41      1.21 o
   2   5   5       52.96       51.70      2.04 o
   3   5   5       27.41       25.37      1.70 o
   4   5   5        3.28        2.32      2.28 o
   5   5   5        6.58        4.36      7.42 o
  -5   6   5      115.77       96.29     11.24 o
  -4   6   5      313.24      314.00      7.53 o
  -3   6   5        4.19        2.14      1.10 o
  -2   6   5       87.22       78.88      1.99 o
  -1   6   5     1438.40     1557.34     17.86 o
   0   6   5      338.04      383.08      5.35 o
   1   6   5      650.94      656.97      8.35 o
   2   6   5      150.27      149.64      3.25 o
   3   6   5       23.07       28.14      1.44 o
   4   6   5        5.22        7.50      1.90 o
  -4   7   5        1.88        2.67      1.66 o
  -3   7   5      123.53      117.21      3.47 o
  -2   7   5      129.23      116.11      2.45 o
  -1   7   5       60.18       61.66      2.48 o
   0   7   5     1436.07     1503.55     17.76 o
   1   7   5      462.80      479.44      6.72 o
   2   7   5       75.28       68.91      1.87 o
   3   7   5      278.28      297.88      5.97 o
   4   7   5      323.18      351.24     15.04 o
  -4   8   5       18.60       11.00      2.39 o
  -3   8   5       43.53       38.05      2.27 o
  -2   8   5      679.55      654.49      9.55 o
  -1   8   5      307.22      288.72      5.64 o
   0   8   5        2.90        1.06      1.52 o
   1   8   5       10.12       12.18      1.91 o
   2   8   5       10.17        8.57      1.27 o
   3   8   5       90.39       93.84      3.74 o
   4   8   5       10.72       12.82      3.39 o
  -4   9   5       15.85       13.72      5.02 o
  -3   9   5       28.90       29.75      2.31 o
  -2   9   5       23.77       21.72      2.24 o
  -1   9   5       42.50       44.20      2.52 o
   0   9   5      264.95      251.11      5.52 o
   1   9   5      209.73      221.94      5.80 o
   2   9   5      147.83      146.61      4.94 o
   3   9   5       25.30       28.04      3.81 o
   4   9   5        8.58       11.45      4.18 o
  -3  10   5       26.12       24.87      6.83 o
  -2  10   5      125.67      115.40      5.26 o
  -1  10   5       14.43       16.96      2.00 o
   0  10   5        4.15        3.57      1.61 o
   1  10   5       90.97       84.48      6.15 o
   2  10   5      307.05      316.51      9.85 o
   3  10   5        0.16        6.15      2.72 o
  -3  11   5      221.13      237.50     10.21 o
  -2  11   5      109.26      104.19      4.50 o
  -1  11   5      143.72      152.95      4.92 o
   0  11   5      240.60      239.20     15.38 o
   1  11   5       36.16       39.96      7.26 o
   2  11   5      465.97      482.66     19.83 o
   3  11   5      341.72      375.91     14.53 o
  -2  12   5       92.20       91.13      5.55 o
  -1  12   5      160.37      153.77      9.02 o
   0  12   5        2.72       10.41      3.95 o
   1  12   5       30.60       32.00      4.18 o
   2  12   5        0.15        6.12      5.48 o
  -1  13   5       60.58       65.76      6.38 o
   0  13   5      124.80      119.37     17.28 o
   1  13   5        0.76      -13.68     13.50 o
  -5   0   6       44.08       56.35      9.72 o
  -4   0   6      308.26      297.50      9.26 o
  -3   0   6       36.17       36.67      4.08 o
  -2   0   6     3187.64     3443.84     64.57 o
  -1   0   6      921.85     1016.69     13.82 o
   0   0   6     1777.29     1568.18     22.50 o
   1   0   6     1115.05     1006.79     15.85 o
   2   0   6      152.21      132.33      3.24 o
   3   0   6       48.81       45.46      3.85 o
   4   0   6      698.54      726.86     16.23 o
   5   0   6        0.82       12.68      5.00 o
  -5   1   6       94.07      103.82      7.36 o
  -4   1   6       15.26       13.73      1.55 o
  -3   1   6      164.19      166.01      3.49 o
  -2   1   6       17.95        9.51      0.96 o
  -1   1   6     2485.84     2399.64     20.72 o
   0   1   6      340.86      313.14      4.07 o
   1   1   6     1502.14     1408.43     14.79 o
   2   1   6     1473.51     1440.69     14.00 o
   3   1   6      133.38      134.83      2.72 o
   4   1   6        1.04        1.95      1.02 o
   5   1   6       65.87       77.07      6.03 o
  -5   2   6       12.49       11.69      6.54 o
  -4   2   6      144.55      139.23      5.55 o
  -3   2   6       49.81       50.96      1.65 o
  -2   2   6       12.60       20.33      1.27 o
  -1   2   6      446.66      441.04      4.96 o
   0   2   6      283.43      267.22      3.38 o
   1   2   6       50.24       48.40      1.55 o
   2   2   6     1947.00     1942.52     18.84 o
   3   2   6        7.01        9.74      0.94 o
   4   2   6       48.40       50.49      3.40 o
   5   2   6        4.37        4.50      3.02 o
  -5   3   6        0.02        2.81      4.43 o
  -4   3   6      109.01      102.61      3.29 o
  -3   3   6      286.40      284.88      4.96 o
  -2   3   6      450.89      451.37      5.29 o
  -1   3   6      265.97      259.11      3.24 o
   0   3   6      124.16      147.05      2.70 o
   1   3   6       15.01       11.27      1.02 o
   2   3   6     1015.29     1049.99     11.32 o
   3   3   6      227.09      237.85      3.66 o
   4   3   6       32.31       32.01      1.91 o
   5   3   6        0.17        4.89      2.89 o
  -5   4   6       34.39       42.85     10.44 o
  -4   4   6       36.12       32.81      1.70 o
  -3   4   6      818.64      846.61      8.57 o
  -2   4   6      332.79      331.47      4.02 o
  -1   4   6      596.15      601.41      7.41 o
   0   4   6      282.31      270.66      4.29 o
   1   4   6      140.47      131.00      2.32 o
   2   4   6      639.71      683.94      8.95 o
   3   4   6      503.61      487.06      6.68 o
   4   4   6        4.02        4.36      1.56 o
   5   4   6        0.29       -1.71      6.65 o
  -5   5   6       94.52       80.12      8.15 o
  -4   5   6       48.87       41.29      2.71 o
  -3   5   6     1292.26     1378.76     14.72 o
  -2   5   6      112.59      101.56      2.18 o
  -1   5   6      546.96      593.16      7.02 o
   0   5   6      885.24      966.05     10.85 o
   1   5   6      216.27      207.19      3.56 o
   2   5   6      835.69      858.06     10.09 o
   3   5   6        5.63        7.70      1.25 o
   4   5   6       37.33       41.05      4.21 o
   5   5   6       74.21       77.94      6.71 o
  -5   6   6       37.82       44.42     15.30 o
  -4   6   6      563.75      583.79     12.00 o
  -3   6   6       88.77       85.52      2.11 o
  -2   6   6       28.85       27.35      1.15 o
  -1   6   6        0.65        0.45      1.33 o
   0   6   6      506.06      493.25      7.88 o
   1   6   6      235.28      262.89      3.95 o
   2   6   6      912.64      935.09     11.86 o
   3   6   6       56.84       56.09      2.98 o
   4   6   6       12.85       14.00      2.51 o
  -4   7   6      135.26      118.81      5.88 o
  -3   7   6        2.30        2.06      1.11 o
  -2   7   6        0.52        1.48      0.94 o
  -1   7   6       21.62       24.61      1.55 o
   0   7   6        4.22        6.02      0.98 o
   1   7   6      206.70      212.79      3.86 o
   2   7   6      355.02      384.00      5.90 o
   3   7   6       16.00       13.52      2.02 o
   4   7   6       45.89       36.54      3.47 o
  -4   8   6       46.66       38.69      3.25 o
  -3   8   6      423.12      432.47      9.17 o
  -2   8   6        3.87        4.37      1.07 o
  -1   8   6      190.57      184.84      3.65 o
   0   8   6      457.83      469.37      7.04 o
   1   8   6       43.69       49.44      2.02 o
   2   8   6      266.47      281.35      5.23 o
   3   8   6      194.48      189.27      7.83 o
   4   8   6       26.87       19.60      3.21 o
  -4   9   6       79.30       64.33      4.10 o
  -3   9   6       37.99       29.75      2.23 o
  -2   9   6      409.94      437.84      9.78 o
  -1   9   6       89.98       92.33      2.85 o
   0   9   6       67.27       66.89      2.14 o
   1   9   6      569.36      588.37     12.85 o
   2   9   6     1191.33     1275.06     19.13 o
   3   9   6        6.46        7.88      2.15 o
   4   9   6       31.63       26.12      8.55 o
  -3  10   6      179.56      185.66      6.76 o
  -2  10   6      113.58       98.81      3.47 o
  -1  10   6       32.50       24.82      2.01 o
   0  10   6       73.24       66.77      5.07 o
   1  10   6      282.55      287.05      9.16 o
   2  10   6        5.83       11.86      4.50 o
   3  10   6      195.21      196.53      7.66 o
  -3  11   6       13.02       12.60      4.01 o
  -2  11   6        7.26        3.27      2.01 o
  -1  11   6       85.87       71.53      3.69 o
   0  11   6       20.66       15.27      2.30 o
   1  11   6        0.19        3.76      2.45 o
   2  11   6       75.45       80.75      5.24 o
   3  11   6       44.86       42.93      4.60 o
  -2  12   6        6.50        5.11      3.53 o
  -1  12   6       37.77       47.71     11.88 o
   0  12   6       90.35       78.55      8.14 o
   1  12   6        0.01        0.05      8.73 o
   2  12   6        0.07       -0.27      3.01 o
  -1  13   6       93.50       87.38      7.24 o
   0  13   6       16.80       10.23      7.03 o
   1  13   6      159.51      160.47     10.58 o
  -5   1   7       13.64       15.98      7.29 o
  -4   1   7       29.35       27.16      1.65 o
  -3   1   7     1004.16     1072.93     13.73 o
  -2   1   7       18.22       20.24      1.05 o
  -1   1   7     3101.37     3228.27     28.16 o
   0   1   7      624.19      576.57      7.33 o
   1   1   7        8.71        9.94      0.82 o
   2   1   7      749.81      806.27      8.85 o
   3   1   7       96.65       90.69      2.01 o
   4   1   7        3.50        2.48      1.14 o
   5   1   7       22.28       23.14      3.98 o
  -5   2   7        0.14        2.30      4.74 o
  -4   2   7      301.52      330.47      6.96 o
  -3   2   7       94.73       95.68      2.68 o
  -2   2   7      929.26      945.67     10.83 o
  -1   2   7        0.29        2.72      0.78 o
   0   2   7       58.38       62.58      1.48 o
   1   2   7       96.64       90.11      2.28 o
   2   2   7     3648.39     3537.47     33.12 o
   3   2   7      292.74      279.34      5.01 o
   4   2   7      416.54      446.32      7.49 o
   5   2   7      152.10      175.79      7.08 o
  -5   3   7        3.92        6.42      5.26 o
  -4   3   7       92.67       89.64      2.62 o
  -3   3   7     2610.25     2755.87     29.01 o
  -2   3   7       10.64       11.98      1.14 o
  -1   3   7       54.75       56.21      1.44 o
   0   3   7      167.33      136.12      2.22 o
   1   3   7      273.78      250.36      4.02 o
   2   3   7      121.67      116.19      3.30 o
   3   3   7      747.45      758.14      9.55 o
   4   3   7       81.56       87.41      3.02 o
   5   3   7        0.02        1.43      3.56 o
  -5   4   7       43.01       55.24     11.52 o
  -4   4   7       17.62       16.12      1.71 o
  -3   4   7       10.52       10.59      1.33 o
  -2   4   7      548.85      579.90      6.77 o
  -1   4   7       50.34       40.00      1.24 o
   0   4   7     1028.79     1203.21     15.12 o
   1   4   7      450.64      487.82      5.91 o
   2   4   7      122.81      119.94      7.50 o
   3   4   7       33.11       35.30      1.88 o
   4   4   7       51.60       51.91      3.44 o
   5   4   7        0.04        5.60      3.52 o
  -5   5   7       32.60       32.92      5.16 o
  -4   5   7       62.08       54.33      3.65 o
  -3   5   7       43.11       41.97      1.53 o
  -2   5   7       42.91       46.97      2.01 o
  -1   5   7        8.97        8.69      0.94 o
   0   5   7        0.01        1.94      1.11 o
   1   5   7      225.60      228.55      3.67 o
   2   5   7      169.35      168.73      4.00 o
   3   5   7        0.07       -0.70      1.49 o
   4   5   7       34.16       31.25      2.61 o
  -4   6   7       35.51       30.70      3.97 o
  -3   6   7       11.60       14.06      1.15 o
  -2   6   7      264.01      275.43      4.27 o
  -1   6   7      621.43      651.78      8.46 o
   0   6   7      368.12      432.35      6.10 o
   1   6   7     1644.28     1779.12     19.99 o
   2   6   7      271.40      279.31      4.43 o
   3   6   7       10.29       10.22      1.22 o
   4   6   7       73.71       59.74      3.23 o
  -4   7   7      318.21      327.65     14.42 o
  -3   7   7      300.93      300.41      5.42 o
  -2   7   7      130.45      126.66      3.24 o
  -1   7   7       53.28       72.37      2.47 o
   0   7   7      629.59      680.17      8.51 o
   1   7   7        6.79        3.17      1.10 o
   2   7   7        0.91        3.41      1.35 o
   3   7   7       31.53       29.55      2.28 o
   4   7   7      101.21       96.64      5.54 o
  -4   8   7       11.38        7.34      3.30 o
  -3   8   7        0.11       -0.47      1.31 o
  -2   8   7        0.08       -1.99      1.33 o
  -1   8   7       23.07       27.68      2.20 o
   0   8   7       44.02       39.78      1.71 o
   1   8   7      208.34      207.25      4.20 o
   2   8   7      171.39      176.35      3.96 o
   3   8   7       49.21       47.67      2.27 o
   4   8   7        4.68        5.88      5.33 o
  -4   9   7        0.45       -1.46      2.54 o
  -3   9   7       98.12       98.45      5.98 o
  -2   9   7       51.54       47.64      2.64 o
  -1   9   7       50.90       39.89      3.65 o
   0   9   7       97.47       87.89      2.66 o
   1   9   7        1.45        4.04      2.16 o
   2   9   7      108.22      110.68      3.25 o
   3   9   7        0.96        5.17      3.16 o
  -3  10   7        3.78        4.90      3.02 o
  -2  10   7       26.07       20.02      2.10 o
  -1  10   7        2.46        3.96      1.03 o
   0  10   7       14.76       15.07      2.21 o
   1  10   7       68.59       70.91      7.72 o
   2  10   7        5.32        8.23      4.06 o
   3  10   7       46.10       37.36      3.94 o
  -3  11   7       42.00       37.66      5.11 o
  -2  11   7        3.34        6.82      2.74 o
  -1  11   7      334.13      308.01      9.32 o
   0  11   7      118.38      110.59      6.23 o
   1  11   7       21.32       18.91      3.78 o
   2  11   7        2.47        4.61      3.16 o
  -2  12   7       63.15       58.10      5.43 o
  -1  12   7      136.23      171.58     18.36 o
   0  12   7        2.07        9.94      4.49 o
   1  12   7       83.61       78.49      7.53 o
   2  12   7      333.14      357.64     12.02 o
   0  13   7        4.42        5.34      5.28 o
  -5   0   8        0.73       -0.36      4.63 o
  -4   0   8      500.00      493.55     15.49 o
  -3   0   8       67.36       67.47      2.98 o
  -2   0   8      324.75      307.94      5.63 o
  -1   0   8     1668.04     1744.02     24.36 o
   0   0   8     3061.17     2902.02     40.25 o
   1   0   8     2007.39     1924.23     29.33 o
   2   0   8      713.23      740.05     13.23 o
   3   0   8      561.52      573.48     10.94 o
   4   0   8      342.61      372.94     15.56 o
   5   0   8        0.34        1.29      5.52 o
  -5   1   8      232.95      253.42     13.05 o
  -4   1   8       81.84       77.63      4.17 o
  -3   1   8        5.89        5.15      1.36 o
  -2   1   8      186.45      171.75      3.37 o
  -1   1   8     1460.06     1456.19     13.15 o
   0   1   8       35.81       46.47      1.75 o
   1   1   8     2905.84     2812.40     28.75 o
   2   1   8        1.02        2.94      0.79 o
   3   1   8      107.31      104.71      2.25 o
   4   1   8       43.38       34.90      1.89 o
   5   1   8       99.81      108.76      7.43 o
  -5   2   8        3.75       10.26      5.09 o
  -4   2   8       84.48       89.72      4.26 o
  -3   2   8      109.24      110.77      2.90 o
  -2   2   8       31.83       45.46      1.10 o
  -1   2   8       16.86       22.26      1.11 o
   0   2   8      215.89      233.80      3.23 o
   1   2   8        3.96        6.34      1.34 o
   2   2   8       17.36       22.55      1.15 o
   3   2   8      702.87      714.85      9.21 o
   4   2   8       83.58       84.87      3.18 o
   5   2   8       17.55       13.20      4.20 o
  -5   3   8       58.11       62.52      8.77 o
  -4   3   8      114.95      115.14      3.74 o
  -3   3   8      367.14      374.42      6.41 o
  -2   3   8      896.22      891.79      9.66 o
  -1   3   8       34.26       35.31      1.39 o
   0   3   8       94.55      108.38      2.41 o
   1   3   8      444.28      450.14      5.65 o
   2   3   8        7.34        7.15      1.16 o
   3   3   8      427.02      442.79      6.57 o
   4   3   8      107.51      100.82      3.13 o
   5   3   8        1.62        4.74      3.53 o
  -5   4   8        0.89        6.17      4.05 o
  -4   4   8      233.53      233.78      4.87 o
  -3   4   8      131.67      135.42      2.28 o
  -2   4   8       16.18       15.77      0.91 o
  -1   4   8      341.78      353.33      4.73 o
   0   4   8     1099.66     1116.22     14.20 o
   1   4   8      754.76      801.11      9.47 o
   2   4   8        3.52        3.87      1.45 o
   3   4   8        2.64        1.47      1.26 o
   4   4   8      114.47      114.09      3.81 o
   5   4   8        2.71       -0.98      3.73 o
  -5   5   8       18.28       17.75      5.67 o
  -4   5   8       99.77       91.58      3.16 o
  -3   5   8     1325.36     1423.07     17.39 o
  -2   5   8        2.68        5.06      1.51 o
  -1   5   8     1458.62     1504.69     18.54 o
   0   5   8       28.49       22.86      1.55 o
   1   5   8      408.38      405.01      5.70 o
   2   5   8      517.98      519.94      7.13 o
   3   5   8      234.62      237.47      4.83 o
   4   5   8       46.93       53.84      3.81 o
  -4   6   8       12.85       12.74      4.39 o
  -3   6   8       23.15       20.96      1.35 o
  -2   6   8      423.35      437.16      5.92 o
  -1   6   8      352.02      332.90      4.77 o
   0   6   8      383.61      393.37      7.46 o
   1   6   8      149.51      159.33      3.19 o
   2   6   8       51.56       57.59      2.92 o
   3   6   8        5.60        7.32      1.40 o
   4   6   8      247.53      250.78     10.12 o
  -4   7   8       17.11       10.81      2.23 o
  -3   7   8      157.83      150.80      3.52 o
  -2   7   8      106.66      103.49      4.28 o
  -1   7   8       38.93       32.15      1.49 o
   0   7   8       10.93       13.73      1.78 o
   1   7   8       57.96       57.67      2.92 o
   2   7   8      274.21      287.82      4.97 o
   3   7   8       14.99       15.27      2.69 o
   4   7   8        0.99       -0.05      2.46 o
  -4   8   8        5.06        3.08      2.46 o
  -3   8   8       66.22       53.78      2.62 o
  -2   8   8        1.27        1.58      1.29 o
  -1   8   8       36.06       33.74      2.00 o
   0   8   8       58.75       62.26      2.50 o
   1   8   8       10.58       11.81      1.41 o
   2   8   8      272.46      279.24      5.38 o
   3   8   8       24.11       26.12      2.20 o
   4   8   8       18.15       13.57      4.84 o
  -3   9   8       11.27        8.91      3.34 o
  -2   9   8      276.05      291.64      8.74 o
  -1   9   8      612.60      578.22     11.10 o
   0   9   8        8.31       10.53      2.24 o
   1   9   8      215.89      222.11      5.18 o
   2   9   8       17.00       17.41      2.73 o
   3   9   8        3.66        2.33      2.68 o
  -3  10   8      100.37      102.00      6.50 o
  -2  10   8       56.24       50.02      2.85 o
  -1  10   8      201.84      185.03      5.88 o
   0  10   8      513.21      527.84     11.18 o
   1  10   8      131.97      124.78      6.21 o
   2  10   8        6.27       12.20      3.20 o
   3  10   8      217.97      230.79      8.87 o
  -2  11   8       98.44       93.98      5.61 o
  -1  11   8       12.97       11.29      2.23 o
   0  11   8       24.73       20.70      2.96 o
   1  11   8       22.39       23.64      3.36 o
   2  11   8       39.59       45.16      4.12 o
  -2  12   8        3.76        0.61      3.72 o
  -1  12   8       12.86       18.22      5.69 o
   0  12   8       19.81       12.55      3.28 o
   1  12   8        8.90       11.49      5.04 o
  -5   1   9       18.62       23.29      3.79 o
  -4   1   9       52.02       52.59      4.58 o
  -3   1   9       74.79       72.64      2.37 o
  -2   1   9      135.68      156.03      2.20 o
  -1   1   9      336.93      435.84      5.14 o
   0   1   9       50.75       66.74      1.95 o
   1   1   9      174.00      162.70      2.79 o
   2   1   9       21.25       24.77      1.57 o
   3   1   9      230.18      219.75      4.52 o
   4   1   9       40.16       38.82      1.49 o
   5   1   9       91.88       76.18      5.68 o
  -5   2   9      109.41      113.41      9.38 o
  -4   2   9      309.26      319.91      7.96 o
  -3   2   9       98.51       92.60      2.17 o
  -2   2   9      338.27      328.77      4.36 o
  -1   2   9     1794.69     1761.82     16.93 o
   0   2   9      351.01      369.73      4.37 o
   1   2   9      389.12      360.60      4.43 o
   2   2   9      709.65      679.23      7.79 o
   3   2   9        7.89        7.66      0.96 o
   4   2   9        4.40        5.53      1.11 o
   5   2   9       26.24       36.84      7.78 o
  -5   3   9       23.53       27.83      7.82 o
  -4   3   9        8.92       12.32      2.07 o
  -3   3   9      130.45      137.38      3.36 o
  -2   3   9       66.53       69.87      2.08 o
  -1   3   9       29.41       24.76      1.23 o
   0   3   9     2015.04     1976.79     20.17 o
   1   3   9      714.29      700.25      8.86 o
   2   3   9       17.88       23.92      1.53 o
   3   3   9     1204.73     1244.15     14.83 o
   4   3   9       92.25       85.53      2.96 o
   5   3   9        9.31        8.14      3.77 o
  -5   4   9       20.43       28.64      8.53 o
  -4   4   9      124.61      121.29      5.77 o
  -3   4   9      231.59      231.34      4.43 o
  -2   4   9     1078.52     1124.41     14.81 o
  -1   4   9        7.05        6.27      1.08 o
   0   4   9       45.58       43.18      1.61 o
   1   4   9      448.76      496.34      7.18 o
   2   4   9      185.44      180.84      3.21 o
   3   4   9       75.00       72.66      2.35 o
   4   4   9       64.17       56.62      3.99 o
  -4   5   9       87.44       72.02      5.14 o
  -3   5   9      277.45      276.95      5.46 o
  -2   5   9       17.48       21.05      1.35 o
  -1   5   9       52.80       61.57      1.75 o
   0   5   9      277.34      317.20      5.11 o
   1   5   9        0.29        0.99      0.82 o
   2   5   9      143.37      129.37      3.12 o
   3   5   9       61.03       55.09      2.62 o
   4   5   9       32.44       35.61      4.12 o
  -4   6   9       46.80       37.39      3.74 o
  -3   6   9      229.76      227.38      5.57 o
  -2   6   9      807.36      857.31     10.76 o
  -1   6   9      107.78      102.71      2.37 o
   0   6   9        2.01        3.50      1.31 o
   1   6   9       40.10       36.15      2.13 o
   2   6   9        9.08       11.32      1.50 o
   3   6   9       96.69       97.58      4.58 o
   4   6   9       24.08       19.42      3.92 o
  -4   7   9       32.94       27.50      3.66 o
  -3   7   9      173.79      167.71      3.87 o
  -2   7   9        8.22       12.36      1.21 o
  -1   7   9      110.22      108.61      2.83 o
   0   7   9      732.23      766.70     10.87 o
   1   7   9      738.48      753.38      9.84 o
   2   7   9       96.23       96.65      4.14 o
   3   7   9      737.22      790.92     13.90 o
   4   7   9      101.05       95.60      6.10 o
  -4   8   9      150.82      147.64      8.50 o
  -3   8   9       18.23       17.48      2.36 o
  -2   8   9       86.41       89.31      3.39 o
  -1   8   9      676.07      659.84      9.24 o
   0   8   9      144.85      136.51      3.78 o
   1   8   9      200.86      200.47      5.71 o
   2   8   9      434.51      450.67      8.06 o
   3   8   9       50.64       40.12      5.36 o
  -3   9   9        1.11        2.17      2.16 o
  -2   9   9       42.47       37.39      2.24 o
  -1   9   9      143.75      127.22      4.13 o
   0   9   9        0.06        2.19      2.01 o
   1   9   9        0.47        1.16      1.51 o
   2   9   9        1.60        7.40      2.65 o
   3   9   9        8.35        7.21      3.73 o
  -3  10   9       57.97       59.35      4.15 o
  -2  10   9      166.94      155.23      5.38 o
  -1  10   9      104.24       95.07      5.31 o
   0  10   9       10.75        6.39      3.18 o
   1  10   9       79.76       83.21      6.56 o
   2  10   9       13.06       11.87      5.43 o
   3  10   9       62.56       58.83      4.48 o
  -2  11   9       43.76       43.17      3.58 o
  -1  11   9       19.22       22.32      3.48 o
   0  11   9        0.26        5.49      2.94 o
   1  11   9      103.75       91.98      6.29 o
   2  11   9        5.17        7.44      3.13 o
  -1  12   9       75.56       62.21      6.25 o
   0  12   9       63.65       49.65      6.13 o
   1  12   9       45.27       48.54      5.27 o
  -5   0  10       60.31       47.73      7.44 o
  -4   0  10        2.53       11.14      5.87 o
  -3   0  10      258.66      281.74     11.19 o
  -2   0  10     1381.39     1492.48     21.93 o
  -1   0  10      124.73      112.30      4.02 o
   0   0  10     2065.25     1994.23     32.51 o
   1   0  10      407.37      373.38      7.82 o
   2   0  10      202.81      188.75      5.21 o
   3   0  10       45.40       34.94      2.21 o
   4   0  10      124.92      113.79      6.66 o
   5   0  10       23.56        8.74      6.41 o
  -5   1  10      118.50      129.90      9.70 o
  -4   1  10        1.23        3.33      2.03 o
  -3   1  10        5.25        5.26      1.11 o
  -2   1  10      596.76      635.45      6.76 o
  -1   1  10      273.09      268.03      3.73 o
   0   1  10        0.44        0.74      1.15 o
   1   1  10      399.63      365.52      5.50 o
   2   1  10       15.51       13.90      1.28 o
   3   1  10      614.22      616.47      9.36 o
   4   1  10        0.86        1.68      1.42 o
   5   1  10       55.90       60.82      5.02 o
  -5   2  10        0.11       -0.62      6.09 o
  -4   2  10      122.04      111.95      6.54 o
  -3   2  10        0.45       -0.21      1.15 o
  -2   2  10       78.61       86.17      1.63 o
  -1   2  10        0.34        0.86      0.87 o
   0   2  10       27.68       30.57      1.43 o
   1   2  10       28.02       34.50      1.38 o
   2   2  10       12.87       13.57      1.01 o
   3   2  10      114.53      116.17      2.76 o
   4   2  10      140.81      132.12      4.99 o
  -5   3  10       10.70       16.23      6.84 o
  -4   3  10        6.86        8.03      2.64 o
  -3   3  10       15.17       17.26      2.27 o
  -2   3  10        0.10        1.74      1.17 o
  -1   3  10       20.57       22.30      1.31 o
   0   3  10      205.24      214.51      3.03 o
   1   3  10      123.16      135.60      3.00 o
   2   3  10        0.57        2.59      0.89 o
   3   3  10      360.50      344.58      5.95 o
   4   3  10       13.96       15.91      4.19 o
  -5   4  10        0.18        1.05      5.95 o
  -4   4  10        3.33        6.80      1.39 o
  -3   4  10      310.74      315.57      4.26 o
  -2   4  10      943.71      977.71     12.30 o
  -1   4  10      127.92      142.16      2.57 o
   0   4  10      255.39      253.41      4.02 o
   1   4  10        0.84       -0.34      1.16 o
   2   4  10        5.87        7.59      1.26 o
   3   4  10      607.79      613.42      9.55 o
   4   4  10      278.46      271.57      8.42 o
  -4   5  10      184.80      183.93     11.60 o
  -3   5  10       71.45       71.76      4.35 o
  -2   5  10     2946.16     3137.70     32.64 o
  -1   5  10      689.50      717.30      8.79 o
   0   5  10        8.10        9.92      1.59 o
   1   5  10      697.05      744.52     10.14 o
   2   5  10      700.48      724.06      9.96 o
   3   5  10      102.66       98.74      4.28 o
   4   5  10      134.09      140.92      9.50 o
  -4   6  10       34.35       34.80      3.68 o
  -3   6  10      329.88      345.71      7.94 o
  -2   6  10       21.49       23.41      1.70 o
  -1   6  10       98.56      106.72      2.64 o
   0   6  10        7.92       12.00      1.44 o
   1   6  10      124.86      122.62      4.41 o
   2   6  10       96.74       90.68      3.27 o
   3   6  10      169.35      167.70      4.62 o
   4   6  10       38.28       39.81      3.63 o
  -4   7  10       72.77       61.43      4.94 o
  -3   7  10       19.46       15.40      2.45 o
  -2   7  10       10.27        8.62      1.32 o
  -1   7  10      197.87      189.53      3.58 o
   0   7  10       12.78        9.35      1.92 o
   1   7  10       25.95       27.68      1.53 o
   2   7  10       79.97       80.47      3.22 o
   3   7  10      141.88      146.99      4.80 o
   4   7  10        2.25       -0.29      3.29 o
  -4   8  10        3.28        9.34      2.59 o
  -3   8  10      212.38      226.47      8.69 o
  -2   8  10        2.03        0.71      1.49 o
  -1   8  10        1.40        7.29      2.57 o
   0   8  10       33.34       39.15      2.17 o
   1   8  10       28.60       27.92      3.16 o
   2   8  10       95.17       97.96      4.32 o
   3   8  10      307.01      314.25      9.58 o
  -3   9  10       87.16       91.58     12.42 o
  -2   9  10      372.60      371.49      8.24 o
  -1   9  10        9.08       17.06      1.80 o
   0   9  10      155.87      140.16      5.53 o
   1   9  10        1.17        4.58      2.37 o
   2   9  10      215.76      212.75      9.02 o
   3   9  10       59.57       51.95      4.66 o
  -3  10  10      226.87      198.90      8.84 o
  -2  10  10       92.64       78.34      4.52 o
  -1  10  10      121.82      108.44      4.72 o
   0  10  10      128.80      120.90     10.99 o
   1  10  10       58.89       55.62      4.79 o
   2  10  10        0.05       -1.84      2.95 o
  -2  11  10      134.20      134.07      6.80 o
  -1  11  10       24.68       19.40      3.72 o
   0  11  10       13.50       12.32      3.80 o
   1  11  10        1.55       -1.20      6.25 o
   2  11  10       40.15       39.98      3.88 o
  -1  12  10        2.62        0.04      3.76 o
   0  12  10       82.75       87.12      9.55 o
   1  12  10       26.71       19.08      5.11 o
  -5   1  11        7.94        5.81      5.37 o
  -4   1  11       40.47       39.67      3.89 o
  -3   1  11      254.54      226.86      4.49 o
  -2   1  11      142.65      152.53      3.16 o
  -1   1  11      124.27      127.68      3.17 o
   0   1  11     1267.85     1313.10     15.51 o
   1   1  11      267.93      251.10      4.03 o
   2   1  11       33.60       38.80      1.89 o
   3   1  11      113.34      115.78      2.99 o
   4   1  11      111.68      106.12      3.63 o
  -5   2  11       83.95      100.41     11.45 o
  -4   2  11      142.73      151.13      7.52 o
  -3   2  11        8.88        5.66      2.17 o
  -2   2  11      662.10      653.86      8.04 o
  -1   2  11     1168.02     1154.29     12.55 o
   0   2  11      453.79      467.54      5.98 o
   1   2  11      522.87      520.90      8.07 o
   2   2  11     1125.98     1129.74     12.95 o
   3   2  11        5.73        5.09      1.42 o
   4   2  11      166.50      155.14      5.23 o
  -5   3  11       37.94       25.23      5.65 o
  -4   3  11       48.29       52.09      3.24 o
  -3   3  11      654.23      711.49      9.84 o
  -2   3  11      649.93      657.52      7.87 o
  -1   3  11      198.25      188.05      3.70 o
   0   3  11      769.89      741.37      8.41 o
   1   3  11      102.93      102.40      2.63 o
   2   3  11       39.98       42.09      1.54 o
   3   3  11       54.43       47.09      2.01 o
   4   3  11        9.09        5.04      1.85 o
  -4   4  11        0.05        3.22      2.60 o
  -3   4  11       37.15       36.15      2.24 o
  -2   4  11      799.73      827.27     10.12 o
  -1   4  11       49.42       50.29      1.71 o
   0   4  11       13.12       11.66      3.66 o
   1   4  11        0.07        2.68      1.19 o
   2   4  11      221.19      215.41      5.26 o
   3   4  11       81.49       82.61      4.67 o
   4   4  11      244.46      217.60      7.89 o
  -4   5  11        0.37        0.47      3.43 o
  -3   5  11       54.85       48.75      2.34 o
  -2   5  11      126.89      136.76      3.13 o
  -1   5  11       99.53      104.06      2.48 o
   0   5  11       68.11       76.26      2.39 o
   1   5  11        0.73        1.83      1.29 o
   2   5  11        4.53        1.47      1.27 o
   3   5  11       32.44       37.84      2.51 o
   4   5  11        0.54       -2.93      2.47 o
  -4   6  11       11.12       13.69      2.96 o
  -3   6  11       12.89       11.32      1.61 o
  -2   6  11      349.56      366.56      6.37 o
  -1   6  11       39.08       38.26      1.61 o
   0   6  11       99.54      108.29      2.78 o
   1   6  11      315.74      326.40      5.89 o
   2   6  11      160.62      167.59      5.57 o
   3   6  11      222.63      220.17      5.68 o
   4   6  11       70.42       62.69      4.47 o
  -4   7  11      237.82      202.52     17.82 o
  -3   7  11       88.10       88.60      5.94 o
  -2   7  11      121.56      116.61      2.96 o
  -1   7  11       30.84       31.08      1.81 o
   0   7  11      946.26      984.69     13.72 o
   1   7  11       84.54       80.54      3.51 o
   2   7  11      240.05      242.11      6.61 o
   3   7  11       19.76       15.41      3.21 o
  -3   8  11       48.73       44.48      3.46 o
  -2   8  11       20.89       20.21      2.85 o
  -1   8  11      487.59      503.99      8.94 o
   0   8  11        1.91        3.90      1.77 o
   1   8  11      401.90      414.14     10.89 o
   2   8  11      171.94      180.49      6.00 o
   3   8  11       35.60       35.89      3.63 o
  -3   9  11        0.01        3.30      2.78 o
  -2   9  11       18.83       16.95      3.07 o
  -1   9  11        1.11        5.72      7.17 o
   0   9  11      195.48      199.49      7.26 o
   1   9  11       78.88       69.05      4.00 o
   2   9  11        3.13        6.13      4.16 o
   3   9  11        1.80        0.68      2.83 o
  -2  10  11       75.66       63.40      4.05 o
  -1  10  11       14.62       14.42      3.09 o
   0  10  11       13.37        3.72      3.37 o
   1  10  11        1.86        4.97      4.69 o
   2  10  11        4.07       11.89      3.53 o
  -2  11  11       29.69       27.57      6.34 o
  -1  11  11       22.19       28.12      5.57 o
   0  11  11      264.76      242.98     10.18 o
   1  11  11       80.82       68.67      5.21 o
   0  12  11        0.40       10.96      5.12 o
  -5   0  12       59.21       52.29      7.19 o
  -4   0  12      561.23      618.04     19.76 o
  -3   0  12      783.32      726.55     15.76 o
  -2   0  12       27.67       23.05      1.54 o
  -1   0  12      352.26      374.82      6.72 o
   0   0  12      770.77      722.42     16.21 o
   1   0  12       44.79       40.71      2.72 o
   2   0  12       46.94       45.37      2.70 o
   3   0  12      247.59      260.55      7.40 o
   4   0  12       60.10       56.63      7.15 o
  -5   1  12      123.56      128.96      9.94 o
  -4   1  12       50.71       46.79      3.22 o
  -3   1  12        2.26        3.11      1.10 o
  -2   1  12       94.85       92.41      2.62 o
  -1   1  12        2.78        3.28      0.90 o
   0   1  12      681.99      695.67      8.67 o
   1   1  12      215.07      202.03      3.55 o
   2   1  12      458.83      450.17      6.78 o
   3   1  12       11.60       11.84      1.55 o
   4   1  12      171.68      160.33      5.96 o
  -4   2  12        0.48       -2.25      4.26 o
  -3   2  12        3.75        3.65      1.05 o
  -2   2  12       22.96       19.13      1.04 o
  -1   2  12        5.26        6.79      1.02 o
   0   2  12      337.64      359.45      5.51 o
   1   2  12      438.33      431.43      6.35 o
   2   2  12       19.66       22.26      1.30 o
   3   2  12        0.13        0.36      1.18 o
   4   2  12        3.94        2.32      2.26 o
  -4   3  12       22.66       27.64      4.62 o
  -3   3  12        5.99        4.41      1.49 o
  -2   3  12       57.93       55.84      1.50 o
  -1   3  12       19.12       26.48      1.50 o
   0   3  12      153.66      158.54      2.83 o
   1   3  12       59.69       60.41      2.14 o
   2   3  12      563.13      562.61      7.62 o
   3   3  12        6.40        4.58      2.36 o
   4   3  12       86.38       88.49      4.99 o
  -4   4  12       22.08       20.26      3.91 o
  -3   4  12      549.69      552.70      9.05 o
  -2   4  12       86.06       85.08      2.30 o
  -1   4  12      715.40      720.85      9.22 o
   0   4  12      222.12      216.50      4.09 o
   1   4  12      681.22      685.73      9.22 o
   2   4  12       34.80       35.81      2.17 o
   3   4  12      234.09      240.97      6.61 o
   4   4  12        0.19        3.41      2.62 o
  -4   5  12      192.62      201.15     10.38 o
  -3   5  12        2.81        0.83      1.40 o
  -2   5  12      229.31      230.71      4.50 o
  -1   5  12      199.54      202.76      4.16 o
   0   5  12       11.55       14.16      1.67 o
   1   5  12      467.92      451.52      7.11 o
   2   5  12      110.62      108.89      3.58 o
   3   5  12        0.28        4.05      1.42 o
   4   5  12      286.32      277.64     13.07 o
  -4   6  12       45.70       50.67      6.83 o
  -3   6  12       63.05       63.76      3.16 o
  -2   6  12       13.12       10.43      1.87 o
  -1   6  12        8.42       11.01      1.35 o
   0   6  12      528.52      547.66      9.80 o
   1   6  12      165.66      159.60      5.01 o
   2   6  12       59.64       58.42      3.72 o
   3   6  12       46.66       52.15      2.55 o
   4   6  12       53.64       61.86      7.33 o
  -4   7  12       24.29       20.16      4.03 o
  -3   7  12       37.21       34.11      3.92 o
  -2   7  12        1.29        5.55      1.93 o
  -1   7  12       28.08       27.14      1.90 o
   0   7  12      278.68      273.02      5.61 o
   1   7  12       18.81       14.70      2.99 o
   2   7  12       28.04       28.46      3.04 o
   3   7  12       95.08       86.02      4.65 o
  -3   8  12       19.17       12.97      2.90 o
  -2   8  12       42.25       32.58      2.53 o
  -1   8  12       95.60       99.71      4.00 o
   0   8  12      258.82      244.42      5.93 o
   1   8  12      101.88       95.38      5.39 o
   2   8  12        4.22        4.82      2.41 o
   3   8  12        1.78        5.12      2.82 o
  -3   9  12       34.28       46.62      7.07 o
  -2   9  12       17.38       23.60      4.33 o
  -1   9  12      170.32      176.48      6.38 o
   0   9  12      113.60       90.69      5.78 o
   1   9  12        3.22        9.07      2.91 o
   2   9  12      447.88      486.87     13.94 o
  -2  10  12        2.35        1.69      2.77 o
  -1  10  12      136.10      141.74      7.59 o
   0  10  12       53.72       51.42      3.85 o
   1  10  12       50.60       45.61      6.09 o
   2  10  12        0.55        7.84      3.41 o
  -1  11  12        5.00        6.90      3.38 o
   0  11  12        0.42        3.80      3.59 o
   1  11  12        0.47       -0.61      4.79 o
  -4   1  13       11.23        6.01      2.69 o
  -3   1  13        3.75        2.14      1.05 o
  -2   1  13       36.21       44.79      2.13 o
  -1   1  13       50.89       54.79      1.87 o
   0   1  13       34.01       26.11      1.87 o
   1   1  13       77.35       68.17      2.30 o
   2   1  13       12.11       10.53      1.81 o
   3   1  13       22.63       23.22      1.87 o
   4   1  13       41.07       47.17      3.07 o
  -4   2  13      168.45      170.85     11.60 o
  -3   2  13       12.44       12.62      2.06 o
  -2   2  13      360.34      375.65      4.92 o
  -1   2  13      519.17      520.19      6.49 o
   0   2  13        5.80        7.09      1.05 o
   1   2  13      101.85       96.09      2.87 o
   2   2  13      111.72       93.46      2.46 o
   3   2  13        1.80        3.47      1.25 o
   4   2  13        0.45        5.20      3.28 o
  -4   3  13       12.19       16.64      3.59 o
  -3   3  13      281.41      295.45      7.90 o
  -2   3  13       21.19       18.03      1.13 o
  -1   3  13      780.11      770.73      9.96 o
   0   3  13      145.25      143.65      2.78 o
   1   3  13       90.29       94.16      2.99 o
   2   3  13       44.30       47.63      1.77 o
   3   3  13      135.02      138.70      7.41 o
   4   3  13      493.42      515.28     17.81 o
  -4   4  13       30.48       16.62      5.82 o
  -3   4  13      117.89      113.32      4.17 o
  -2   4  13      452.33      454.82      6.44 o
  -1   4  13     1785.72     1866.58     22.12 o
   0   4  13        3.76        3.66      1.11 o
   1   4  13       23.79       19.74      1.44 o
   2   4  13      192.63      173.22      5.74 o
   3   4  13       84.16       82.99      3.21 o
   4   4  13      187.48      168.57      7.42 o
  -4   5  13       22.56       16.43      2.85 o
  -3   5  13        4.62        2.02      1.20 o
  -2   5  13      153.78      145.85      3.83 o
  -1   5  13      158.90      153.33      3.65 o
   0   5  13       38.35       39.86      2.03 o
   1   5  13       19.80       19.86      1.64 o
   2   5  13       61.53       62.52      4.58 o
   3   5  13        0.02        6.86      5.39 o
   4   5  13        2.31        3.31      4.51 o
  -4   6  13        5.08        8.04      3.71 o
  -3   6  13       56.11       53.91      4.24 o
  -2   6  13      218.41      220.37      6.08 o
  -1   6  13     1820.43     1988.48     24.56 o
   0   6  13      291.03      303.55      6.10 o
   1   6  13      193.40      202.88      4.86 o
   2   6  13      123.25      124.47      4.37 o
   3   6  13        5.62        9.08      3.09 o
  -3   7  13       83.49       76.12      4.28 o
  -2   7  13       87.65       94.78      3.72 o
  -1   7  13      404.96      427.86      7.85 o
   0   7  13      515.11      574.82     10.49 o
   1   7  13        1.86       -0.73      2.92 o
   2   7  13        4.59        6.68      2.41 o
   3   7  13      145.29      143.92      6.68 o
  -3   8  13        3.68       13.24     11.28 o
  -2   8  13      172.44      173.51      6.30 o
  -1   8  13      222.45      216.98      5.45 o
   0   8  13       62.17       65.63     13.45 o
   1   8  13      157.32      141.41      5.63 o
   2   8  13       10.95        7.37      3.11 o
   3   8  13        1.24        1.92      3.37 o
  -3   9  13       17.58       16.58      3.35 o
  -2   9  13       19.91       13.52      2.87 o
  -1   9  13        0.02        3.17      2.28 o
   0   9  13        3.59        5.22      3.20 o
   1   9  13       14.31       10.96      6.18 o
   2   9  13        0.93        3.85      3.03 o
  -2  10  13      117.07      116.17      6.36 o
  -1  10  13        4.64        1.61      2.99 o
   0  10  13        2.04        2.18      2.78 o
   1  10  13      133.37      133.76      9.33 o
   2  10  13       28.05       32.74      3.78 o
  -1  11  13       42.09       41.05      5.94 o
   0  11  13       89.61       88.09      5.82 o
  -4   0  14      116.53      150.15     12.39 o
  -3   0  14       44.27       41.23      2.02 o
  -2   0  14       28.05       35.03      3.20 o
  -1   0  14      135.51      132.17      3.53 o
   0   0  14     1351.60     1360.68     24.09 o
   1   0  14      318.56      324.94      7.83 o
   2   0  14       11.32       12.71      3.70 o
   3   0  14      270.05      270.34      8.90 o
   4   0  14       46.36       38.81      5.67 o
  -4   1  14       20.67       15.75      3.52 o
  -3   1  14       30.62       20.58      1.07 o
  -2   1  14      112.29      105.89      2.72 o
  -1   1  14      957.35      976.92     10.70 o
   0   1  14      203.39      192.21      3.67 o
   1   1  14     1051.73     1072.08     14.13 o
   2   1  14      214.34      216.21      4.11 o
   3   1  14        0.10       -0.80      1.36 o
   4   1  14        5.42        6.86      3.32 o
  -4   2  14       37.51       37.80      3.50 o
  -3   2  14       15.07       14.00      1.05 o
  -2   2  14        0.01        1.65      0.92 o
  -1   2  14      400.44      385.04      7.05 o
   0   2  14       52.88       51.61      1.72 o
   1   2  14       12.35       10.89      1.38 o
   2   2  14      101.57       93.72      4.41 o
   3   2  14        8.21       10.38      1.49 o
   4   2  14        0.43        0.52      3.26 o
  -4   3  14      111.10      121.00     11.25 o
  -3   3  14       22.50       21.44      1.25 o
  -2   3  14       86.32       77.80      2.92 o
  -1   3  14      837.55      859.61     11.01 o
   0   3  14      108.55      107.44      2.61 o
   1   3  14      405.30      415.23      6.68 o
   2   3  14      132.11      122.56      3.17 o
   3   3  14        0.02        4.15      2.29 o
   4   3  14       34.40       39.38      4.42 o
  -4   4  14       81.30       96.25      6.26 o
  -3   4  14       78.95       72.52      5.04 o
  -2   4  14      119.70      123.44      3.50 o
  -1   4  14      226.73      220.80      4.63 o
   0   4  14      275.63      275.54      6.10 o
   1   4  14       94.39       90.10      2.53 o
   2   4  14       85.44       76.31      3.92 o
   3   4  14      224.95      238.33      6.19 o
   4   4  14       83.17       77.82      4.75 o
  -4   5  14       16.23       17.18      5.02 o
  -3   5  14       93.51       78.25      6.43 o
  -2   5  14      414.47      441.83      8.05 o
  -1   5  14        9.91        7.23      1.75 o
   0   5  14       51.48       54.97      2.25 o
   1   5  14      108.04      100.47      2.89 o
   2   5  14      149.65      159.31      7.41 o
   3   5  14       33.79       30.78      3.13 o
  -3   6  14      115.91      116.06      5.30 o
  -2   6  14        0.15        0.15      1.64 o
  -1   6  14        4.15        5.10      2.19 o
   0   6  14       31.82       33.74      2.02 o
   1   6  14       16.89       18.19      3.00 o
   2   6  14        1.68        2.17      2.50 o
   3   6  14      217.42      220.16      9.56 o
  -3   7  14        0.01        2.63      3.40 o
  -2   7  14        1.08        2.81      1.91 o
  -1   7  14       83.69       77.64      3.23 o
   0   7  14      190.82      190.97      4.85 o
   1   7  14       82.49       72.99      4.36 o
   2   7  14       21.18       24.95      3.22 o
   3   7  14        5.86        5.08      3.02 o
  -3   8  14       25.45       32.96      6.42 o
  -2   8  14       45.68       47.41      4.44 o
  -1   8  14       44.17       43.22      3.15 o
   0   8  14       30.57       34.08      3.35 o
   1   8  14       13.65       15.53      3.38 o
   2   8  14       32.89       34.41      3.84 o
  -2   9  14      292.86      334.55     14.59 o
  -1   9  14      224.18      223.37     10.83 o
   0   9  14        0.54        2.56      2.45 o
   1   9  14      158.15      158.82      8.24 o
   2   9  14      142.90      136.26      6.51 o
  -1  10  14        9.82       15.38      4.00 o
   0  10  14       79.45       76.39      7.50 o
   1  10  14      139.20      130.32      7.08 o
  -4   1  15        0.27        4.48      3.03 o
  -3   1  15      363.47      329.52      6.91 o
  -2   1  15      433.00      374.52      7.23 o
  -1   1  15      120.96      110.18      2.32 o
   0   1  15       94.61       97.24      2.78 o
   1   1  15      196.50      181.74      3.89 o
   2   1  15       45.80       43.35      2.62 o
   3   1  15      261.01      253.33      7.16 o
   4   1  15       59.73       60.45      5.23 o
  -4   2  15       62.88       62.91      6.38 o
  -3   2  15       11.58       15.31      2.12 o
  -2   2  15      465.93      444.62      6.76 o
  -1   2  15       72.24       68.01      1.98 o
   0   2  15      122.53      125.03      3.08 o
   1   2  15       33.20       37.28      2.01 o
   2   2  15      177.46      182.98      4.83 o
   3   2  15      286.03      284.70      7.76 o
   4   2  15       52.80       53.62      4.58 o
  -4   3  15      169.52      192.52      8.01 o
  -3   3  15      150.19      149.93      5.89 o
  -2   3  15      174.04      188.45      4.46 o
  -1   3  15      224.78      218.62      5.13 o
   0   3  15       77.38       78.12      2.30 o
   1   3  15      402.25      391.12      6.46 o
   2   3  15       38.50       32.02      1.84 o
   3   3  15       53.56       64.08      3.52 o
  -4   4  15      270.00      349.02     29.44 o
  -3   4  15       18.25       19.16      2.34 o
  -2   4  15      227.91      224.71      7.35 o
  -1   4  15       63.14       61.11      2.87 o
   0   4  15       22.43       24.26      1.73 o
   1   4  15       62.33       65.29      2.56 o
   2   4  15      327.18      318.91      9.74 o
   3   4  15        3.63        1.80      2.51 o
  -3   5  15        0.43        8.25      4.57 o
  -2   5  15        6.74        9.91      2.54 o
  -1   5  15        8.53       10.56      2.96 o
   0   5  15      358.48      361.59      6.63 o
   1   5  15       29.85       25.74      1.86 o
   2   5  15        6.06        5.01      2.12 o
   3   5  15        2.20        4.58      2.61 o
  -3   6  15        0.07       -2.33      2.48 o
  -2   6  15      152.02      152.73      4.77 o
  -1   6  15        7.45        6.61      2.19 o
   0   6  15       75.46       75.46      2.95 o
   1   6  15      430.22      434.02     14.99 o
   2   6  15      263.91      275.11      7.82 o
   3   6  15        3.69        1.43      3.14 o
  -3   7  15      154.39      147.95      6.66 o
  -2   7  15       12.49       15.77      2.43 o
  -1   7  15       10.15        9.22      2.50 o
   0   7  15       79.19       84.09      3.29 o
   1   7  15      449.43      451.10     10.67 o
   2   7  15        0.96        4.91      3.19 o
  -2   8  15        9.28        6.84      3.24 o
  -1   8  15        2.97        2.86      2.38 o
   0   8  15       32.14       29.24      4.58 o
   1   8  15        0.43        8.86      3.32 o
   2   8  15       44.63       44.49      4.52 o
  -2   9  15       62.64       66.52     14.45 o
  -1   9  15        7.30        9.13      5.50 o
   0   9  15        4.57        1.96      3.40 o
   1   9  15       38.34       28.10      3.69 o
  -1  10  15        2.65        5.44      3.75 o
   0  10  15        0.00       -2.19      4.35 o
  -4   0  16       21.37       28.95      9.63 o
  -3   0  16      248.22      242.22     15.24 o
  -2   0  16        1.03        0.83      1.43 o
  -1   0  16       21.21       19.02      2.16 o
   0   0  16      727.88      719.41     15.37 o
   1   0  16       14.66       19.36      2.70 o
   2   0  16       30.35       28.60      6.73 o
   3   0  16       14.21       13.44      2.68 o
  -4   1  16       32.78       42.05      4.44 o
  -3   1  16        2.85        3.30      1.48 o
  -2   1  16       13.25       22.73      1.81 o
  -1   1  16      207.62      209.43      3.65 o
   0   1  16       51.05       50.93      3.24 o
   1   1  16       90.06       85.17      2.85 o
   2   1  16       39.20       42.45      2.45 o
   3   1  16        0.29        1.77      2.13 o
  -4   2  16        3.64       10.89      3.32 o
  -3   2  16        0.43        0.32      1.73 o
  -2   2  16       61.77       53.20      2.11 o
  -1   2  16        0.93        2.06      1.23 o
   0   2  16      660.15      652.25      9.63 o
   1   2  16       39.30       43.78      2.80 o
   2   2  16        2.40        3.34      1.89 o
   3   2  16        4.31        6.59      2.21 o
  -4   3  16        5.46        2.69      5.06 o
  -3   3  16        2.40       -1.38      3.61 o
  -2   3  16      224.65      245.38      5.76 o
  -1   3  16       15.13       14.28      1.79 o
   0   3  16      417.14      437.54      7.17 o
   1   3  16        7.13        8.44      1.15 o
   2   3  16        4.88        6.27      1.71 o
   3   3  16        1.96        5.93      2.71 o
  -3   4  16      131.69      132.81      6.07 o
  -2   4  16      233.34      224.77      6.36 o
  -1   4  16      442.51      469.16      9.07 o
   0   4  16      876.48      915.74     13.00 o
   1   4  16       61.06       59.31      3.10 o
   2   4  16        8.51        9.98      3.32 o
   3   4  16       91.01      104.39      5.77 o
  -3   5  16       15.18       23.86     12.24 o
  -2   5  16        0.91        0.54      2.02 o
  -1   5  16      388.79      408.48      8.97 o
   0   5  16      347.66      359.68      7.22 o
   1   5  16        0.50        1.04      2.21 o
   2   5  16      143.76      139.08      5.00 o
   3   5  16       44.43       42.71      3.70 o
  -3   6  16       93.28       79.50      5.33 o
  -2   6  16       32.64       34.56      2.89 o
  -1   6  16        0.35        2.06      1.95 o
   0   6  16      792.34      815.54     13.08 o
   1   6  16       87.94       75.20      3.85 o
   2   6  16        1.47        0.12      2.73 o
  -3   7  16        0.37        3.17      2.51 o
  -2   7  16        2.95        4.76      2.74 o
  -1   7  16       51.45       52.53      7.16 o
   0   7  16      181.46      170.88      8.01 o
   1   7  16       59.56       54.42      5.48 o
   2   7  16        0.89        3.56      2.59 o
  -2   8  16       85.13       85.37      7.18 o
  -1   8  16       71.82       80.44      6.05 o
   0   8  16      254.17      274.56      9.20 o
   1   8  16      188.37      195.73      7.62 o
   2   8  16       26.27       26.79      3.43 o
  -1   9  16      111.11      109.96      6.13 o
   0   9  16       13.61       17.48      4.42 o
   1   9  16      109.17      118.24     11.94 o
  -4   1  17       28.00       20.37      4.22 o
  -3   1  17      114.25      118.47      5.50 o
  -2   1  17       16.23        7.61      2.14 o
  -1   1  17      102.82       93.14      2.92 o
   0   1  17      285.91      273.87      5.45 o
   1   1  17      218.44      225.50      4.88 o
   2   1  17       16.86       16.18      3.03 o
   3   1  17        8.80       10.18      2.77 o
  -3   2  17       15.42       19.11      3.50 o
  -2   2  17      120.34      118.26      3.22 o
  -1   2  17      119.90      122.79      6.01 o
   0   2  17      704.69      698.02     10.63 o
   1   2  17       19.89       20.79      3.17 o
   2   2  17      518.22      535.53     10.70 o
   3   2  17       39.73       46.64      4.23 o
  -3   3  17       57.57       60.97      5.33 o
  -2   3  17       38.20       41.73      2.81 o
  -1   3  17      144.94      140.71      3.63 o
   0   3  17        6.43        9.33      1.48 o
   1   3  17       94.09       82.33      3.27 o
   2   3  17       51.90       46.72      4.28 o
   3   3  17      248.30      247.60      9.17 o
  -3   4  17       65.59       75.47      7.05 o
  -2   4  17      238.30      255.42      8.98 o
  -1   4  17       35.25       33.11      2.75 o
   0   4  17        2.22        1.34      2.22 o
   1   4  17       74.84       76.29      3.53 o
   2   4  17       21.38       18.61      2.40 o
   3   4  17        0.15        4.91      2.95 o
  -3   5  17       13.94       17.41      3.52 o
  -2   5  17        4.16        6.07      2.54 o
  -1   5  17        4.08        6.27      2.17 o
   0   5  17        0.02       -1.34      2.60 o
   1   5  17        1.06        3.95      2.58 o
   2   5  17        4.51        8.76      4.62 o
  -3   6  17      254.06      254.52     17.62 o
  -2   6  17       23.86       22.69      4.73 o
  -1   6  17      170.56      162.14      5.51 o
   0   6  17       41.12       41.55      4.20 o
   1   6  17      137.08      145.09      8.67 o
   2   6  17        4.36        4.88      3.06 o
  -2   7  17        2.21        3.04      4.29 o
  -1   7  17       14.95        9.60      4.10 o
   0   7  17      419.94      444.71     12.59 o
   1   7  17       19.07       22.51      3.30 o
   2   7  17      154.18      162.38      6.81 o
  -2   8  17       11.45       13.57      3.74 o
  -1   8  17      149.47      141.73      6.86 o
   0   8  17      192.16      175.43      7.26 o
   1   8  17       54.38       56.59      4.44 o
   0   9  17       18.80       19.60      3.45 o
  -3   0  18       70.79       75.79      5.41 o
  -2   0  18       78.53       69.26      4.20 o
  -1   0  18       82.08       77.69      4.54 o
   0   0  18      249.25      244.81     13.06 o
   1   0  18      105.34      113.13      5.18 o
   2   0  18        0.12        2.73      3.30 o
   3   0  18       89.60       81.79      6.00 o
  -3   1  18       59.95       62.20      3.20 o
  -2   1  18       65.03       65.56      2.78 o
  -1   1  18      402.97      392.95      8.07 o
   0   1  18       17.48       20.77      1.78 o
   1   1  18       56.83       61.18      2.93 o
   2   1  18      227.50      239.78      6.06 o
   3   1  18        2.49       -0.74      2.71 o
  -3   2  18      123.35      137.06      6.37 o
  -2   2  18       10.99        6.79      2.16 o
  -1   2  18       42.20       40.22      2.96 o
   0   2  18        4.73        7.61      1.70 o
   1   2  18        5.73        3.63      1.81 o
   2   2  18       16.11       17.89      2.15 o
   3   2  18        0.03        1.01      2.43 o
  -3   3  18        5.59        4.60      2.33 o
  -2   3  18      130.56      142.81      5.87 o
  -1   3  18       35.16       32.61      3.20 o
   0   3  18       65.76       61.12      2.37 o
   1   3  18        0.07        2.52      1.66 o
   2   3  18       25.38       27.44      2.81 o
   3   3  18        0.01       -3.65      3.80 o
  -3   4  18      422.17      454.56     16.36 o
  -2   4  18       11.87        8.94      4.97 o
  -1   4  18       99.13      105.32      4.09 o
   0   4  18        4.54        4.46      1.55 o
   1   4  18       15.48       17.47      2.41 o
   2   4  18        2.83       -0.13      2.55 o
  -3   5  18       16.63       10.88      3.39 o
  -2   5  18      118.69      121.91     12.14 o
  -1   5  18      434.65      466.42     11.30 o
   0   5  18       67.62       67.64      4.83 o
   1   5  18      167.74      161.77      6.99 o
   2   5  18      461.86      488.86     13.89 o
  -2   6  18       17.28       26.36      3.73 o
  -1   6  18       57.36       53.13      4.79 o
   0   6  18        0.41        7.82      2.45 o
   1   6  18       32.27       30.39      3.92 o
   2   6  18       29.03       29.71      3.89 o
  -2   7  18       20.46       17.23      4.09 o
  -1   7  18        0.19        5.07      4.03 o
   0   7  18        1.60        3.19      4.36 o
   1   7  18      196.95      196.26      7.80 o
  -1   8  18       97.49       82.96      6.49 o
   0   8  18        0.28       -1.00      3.46 o
  -3   1  19       27.06       28.11      2.57 o
  -2   1  19       60.06       54.93      3.28 o
  -1   1  19       39.51       38.09      2.94 o
   0   1  19       53.56       50.85      2.87 o
   1   1  19       94.51       96.30      3.65 o
   2   1  19       20.84       16.88      3.08 o
  -3   2  19       26.96       30.01      4.11 o
  -2   2  19      248.35      248.79      9.69 o
  -1   2  19      292.30      312.70      7.00 o
   0   2  19       31.56       34.28      2.24 o
   1   2  19      935.20      985.83     17.29 o
   2   2  19       58.65       59.24      3.79 o
  -3   3  19       72.21       69.61      6.29 o
  -2   3  19       85.86       82.10      4.75 o
  -1   3  19        7.69       11.52      2.30 o
   0   3  19      322.50      331.92     10.85 o
   1   3  19      331.30      322.01      8.02 o
   2   3  19       33.33       32.02      4.31 o
  -2   4  19       20.12       15.86      4.02 o
  -1   4  19        1.28        8.25      2.68 o
   0   4  19       12.00        7.88      2.35 o
   1   4  19       13.51       14.81      2.95 o
   2   4  19        4.47        2.05      2.65 o
  -2   5  19        8.05        7.43      6.01 o
  -1   5  19        7.00        3.05      2.84 o
   0   5  19       44.14       51.84      7.15 o
   1   5  19       13.57       22.99      3.68 o
   2   5  19       37.76       48.40      5.52 o
  -2   6  19        1.26        0.68      3.74 o
  -1   6  19       99.27       91.71      5.40 o
   0   6  19        2.26        7.57      6.50 o
   1   6  19       31.76       32.00      6.10 o
  -1   7  19       19.01       19.04      3.70 o
   0   7  19      141.87      139.85      6.45 o
  -2   0  20      125.52      114.49      7.01 o
  -1   0  20       86.41       74.38      5.20 o
   0   0  20      321.50      329.34     17.06 o
   1   0  20      672.11      695.19     20.53 o
   2   0  20        0.14        0.88      2.92 o
  -2   1  20        0.14        1.75      2.21 o
  -1   1  20       30.26       37.99      3.19 o
   0   1  20        0.81        3.49      2.03 o
   1   1  20       16.72       15.70      2.31 o
   2   1  20       70.85       75.06      4.58 o
  -2   2  20       56.87       64.74      4.85 o
  -1   2  20       38.04       26.80      3.02 o
   0   2  20        4.22        2.79      3.70 o
   1   2  20       22.79       30.39      2.51 o
   2   2  20       36.54       40.06      3.27 o
  -2   3  20        0.20       -2.58      4.77 o
  -1   3  20        2.43        4.23      2.56 o
   0   3  20       33.49       27.35      3.05 o
   1   3  20        0.10       -0.29      2.37 o
   2   3  20        3.51        5.33      2.79 o
  -2   4  20        0.05       -2.75      4.21 o
  -1   4  20       11.44       11.99      3.66 o
   0   4  20      116.18      124.85      6.76 o
   1   4  20      131.05      126.96      6.25 o
  -1   5  20      111.83      107.87      6.18 o
   0   5  20        1.58       -2.87      3.26 o
   1   5  20        3.44       12.72      3.87 o
  -1   6  20        8.14        6.69      8.75 o
   0   6  20       32.46       28.58      6.31 o
  -2   1  21        1.56        3.84      2.37 o
  -1   1  21       22.60       29.91      3.92 o
   0   1  21        2.14        1.21      2.54 o
   1   1  21       94.99       94.14      4.00 o
  -2   2  21      313.97      340.95     13.42 o
  -1   2  21      107.83      115.59      5.50 o
   0   2  21        5.87        3.96      2.40 o
   1   2  21       35.51       25.45      3.34 o
  -1   3  21       89.67       80.75      6.57 o
   0   3  21      405.31      412.08     12.13 o
   1   3  21       18.77       17.31      4.49 o
  -1   4  21       15.71       20.41      8.63 o
   0   4  21        0.03        4.96      3.20 o
  -1   0  22        7.84        7.42      4.02 o
   0   0  22      148.08      137.69      7.08 o
  -1   1  22      141.27      154.75      6.97 o
   0   1  22      129.87      130.64      5.20 o
  -1   2  22       12.95       12.25      5.54 o
   0   2  22        1.52        1.27      2.91 o
 
